# Supplementary material for: A new species group of Strumigenys (Hymenoptera, Formicidae) from Ecuador, with a description of its mandible morphology
Source: Zookeys. 2021 May 5;1036:1–19. doi: 10.3897/zookeys.1036.62034 (PMC8116322; doi:10.3897/zookeys.1036.62034)
Supplement: XML Treatment for Strumigenys ayersthey [file zookeys.1036.62034-treatment1.xml]

<!DOCTYPE tp:taxon-treatment
  PUBLIC "-//TaxonX//DTD Taxonomic Treatment Publishing DTD v0 20100105//EN" "tax-treatment-NSO.dtd">
<tp:taxon-treatment xmlns:tp="http://www.plazi.org/taxpub"><tp:treatment-meta><kwd-group><label>Taxon classification</label><kwd><named-content xmlns:xlink="http://www.w3.org/1999/xlink" content-type="kingdom">Animalia</named-content></kwd><kwd><named-content xmlns:xlink="http://www.w3.org/1999/xlink" content-type="order">Hymenoptera</named-content></kwd><kwd><named-content xmlns:xlink="http://www.w3.org/1999/xlink" content-type="family">Formicidae</named-content></kwd></kwd-group><mixed-citation publication-type="journal"><person-group><name><surname>Booher</surname><given-names>Douglas B.</given-names></name><name><surname>Hoenle</surname><given-names>Philipp O.</given-names></name></person-group><article-title>A new species group of <italic><tp:taxon-name><tp:taxon-name-part taxon-name-part-type="genus" reg="Strumigenys">Strumigenys</tp:taxon-name-part></tp:taxon-name></italic> (<tp:taxon-name><tp:taxon-name-part taxon-name-part-type="order">Hymenoptera</tp:taxon-name-part></tp:taxon-name>, <tp:taxon-name><tp:taxon-name-part taxon-name-part-type="family">Formicidae</tp:taxon-name-part></tp:taxon-name>) from Ecuador, with a description of its mandible morphology</article-title><source>Zookeys</source><day>05</day><month>5</month><year>2021</year><volume>1036</volume><fpage>1</fpage><lpage>19</lpage><pub-id pub-id-type="doi">10.3897/zookeys.1036.62034</pub-id></mixed-citation></tp:treatment-meta><tp:nomenclature><tp:taxon-name><object-id xmlns:xlink="http://www.w3.org/1999/xlink" content-type="arpha" xlink:type="simple">976447E8-F287-5FA8-97E3-E604541C9A9B</object-id>
              <tp:taxon-name-part taxon-name-part-type="genus" reg="Strumigenys">Strumigenys</tp:taxon-name-part>
              <tp:taxon-name-part taxon-name-part-type="species" reg="ayersthey">ayersthey</tp:taxon-name-part>
              <object-id xmlns:xlink="http://www.w3.org/1999/xlink" content-type="zoobank" xlink:type="simple">http://zoobank.org/235F1F9D-A33F-4C75-959F-C52B9BC5FD41</object-id>
            </tp:taxon-name><tp:taxon-status xmlns:xlink="http://www.w3.org/1999/xlink" xlink:type="simple">sp. nov.</tp:taxon-status></tp:nomenclature><tp:treatment-sec sec-type="type material" id="SECID0EU4AE"><title>Type material examined.</title><p><bold><italic>Holotype worker</italic>: Ecuador: Esmeraldas Province</bold>, Reserva Río Canandé, 2 May 2018, Elevation 507m, <named-content xmlns:xlink="http://www.w3.org/1999/xlink" content-type="dwc:verbatimCoordinates" xlink:type="simple"><named-content content-type="geo-json" specific-use="{&#34;type&#34;:&#34;Point&#34;,&#34;coordinates&#34;:[-79.168200,0.526300]}" id="NCID0EC5AE" xlink:type="simple">0.5263, -79.1682</named-content></named-content>, Part of diversity study Hoenle &amp; Blüthgen plot F1N31, hand-sampling on forest floor in primary forest, specimen broke in several parts, leg. P. Hoenle. Specimen identifier code (casent0875770), deposited at [<abbrev xmlns:xlink="http://www.w3.org/1999/xlink" content-type="institution" xlink:title="Museo de Colecciones Biológicas Gustavo Orcés, Escuela Politécnica Nacional, Quito, Ecuador" id="ABBRID0EH5AE" xlink:type="simple">MEPN</abbrev>] (Museo de Colecciones Biológicas Gustavo Orcés, Escuela Politécnica Nacional, Quito, Ecuador).</p><fig id="F3" position="float" orientation="portrait"><object-id xmlns:xlink="http://www.w3.org/1999/xlink" content-type="doi" xlink:type="simple">10.3897/zookeys.1036.62034.figure3</object-id><object-id xmlns:xlink="http://www.w3.org/1999/xlink" content-type="arpha" xlink:type="simple">800F712D-A0D1-5290-BDDA-806B9C2022F4</object-id><label>Figure 3.</label><caption><p>Images of <bold>A</bold> head in full-face view and <bold>B</bold> profile of Holotype specimen of <italic><tp:taxon-name><tp:taxon-name-part taxon-name-part-type="genus" reg="Strumigenys">Strumigenys</tp:taxon-name-part> <tp:taxon-name-part taxon-name-part-type="species" reg="ayersthey">ayersthey</tp:taxon-name-part></tp:taxon-name></italic> sp. nov. (<ext-link xmlns:xlink="http://www.w3.org/1999/xlink" xlink:type="simple" ext-link-type="uri" xlink:href="http://data.antweb.org/specimen/CASENT0875770">CASENT0875770</ext-link>) [<abbrev xmlns:xlink="http://www.w3.org/1999/xlink" content-type="institution" xlink:title="Museo de Colecciones Biológicas Gustavo Orcés, Escuela Politécnica Nacional, Quito, Ecuador" id="ABBRID0EI6AE" xlink:type="simple">MEPN</abbrev>].</p></caption><graphic xmlns:xlink="http://www.w3.org/1999/xlink" xlink:href="zookeys-1036-001-g003.jpg" position="float" orientation="portrait" xlink:type="simple" id="oo_539348.jpg"><uri content-type="original_file" xlink:type="simple">https://binary.pensoft.net/fig/539348</uri></graphic></fig></tp:treatment-sec><tp:treatment-sec sec-type="description" id="SECID0ES6AE"><title>Holotype worker measurements</title><p>(n = 1): <abbrev xmlns:xlink="http://www.w3.org/1999/xlink" xlink:title="Head length. Maximum length of head in full-face view, excluding mandibles, measured from anterior most point of clypeal margin to midpoint of a line across the posterior margin" id="ABBRID0EY6AE" xlink:type="simple">HL</abbrev> = (0.609); <abbrev xmlns:xlink="http://www.w3.org/1999/xlink" xlink:title="Head width. Maximum width of head in full-face view, measured in the same plane as HL" id="ABBRID0E36AE" xlink:type="simple">HW</abbrev> = (0.480); <abbrev xmlns:xlink="http://www.w3.org/1999/xlink" xlink:title="Mandible length. The straight-line length of mandible at full closure, measured in the same plane as HL, from mandibular apex to anterior clypeal margin" id="ABBRID0EBAAG" xlink:type="simple">ML</abbrev> = (left = 0.383, right = 0.411), the left mandible is slightly shorter than the right mandible; <abbrev xmlns:xlink="http://www.w3.org/1999/xlink" xlink:title="Pronotum width. Maximum width of pronotum in dorsal view" id="ABBRID0EFAAG" xlink:type="simple">PW</abbrev> = (0.303); <abbrev xmlns:xlink="http://www.w3.org/1999/xlink" xlink:title="Scape length. Length of antennal scape excluding the basal condylar bulb" id="ABBRID0EJAAG" xlink:type="simple">SL</abbrev> = (0.530); <abbrev xmlns:xlink="http://www.w3.org/1999/xlink" xlink:title="Femur length. Maximum length of hind femur" id="ABBRID0ENAAG" xlink:type="simple">FL</abbrev> = (0.568); <abbrev xmlns:xlink="http://www.w3.org/1999/xlink" xlink:title="Eye length. Maximum length of eye as measured in oblique view of the head to show full surface of eye" id="ABBRID0ERAAG" xlink:type="simple">EL</abbrev> = (0.07); <abbrev xmlns:xlink="http://www.w3.org/1999/xlink" xlink:title="Weber’s Length" id="ABBRID0EVAAG" xlink:type="simple">WL</abbrev> = (0.683); <abbrev xmlns:xlink="http://www.w3.org/1999/xlink" xlink:title="Cephalic index" id="ABBRID0EZAAG" xlink:type="simple">CI</abbrev> = (78.82); <abbrev xmlns:xlink="http://www.w3.org/1999/xlink" xlink:title="Mandible index. ML/HL × 100" id="ABBRID0E4AAG" xlink:type="simple">MI</abbrev> = (65.19); <abbrev xmlns:xlink="http://www.w3.org/1999/xlink" xlink:title="Scape index. SL/HW × 100" id="ABBRID0EBBAG" xlink:type="simple">SI</abbrev> = (110.42).</p><fig id="F4" position="float" orientation="portrait"><object-id xmlns:xlink="http://www.w3.org/1999/xlink" content-type="doi" xlink:type="simple">10.3897/zookeys.1036.62034.figure4</object-id><object-id xmlns:xlink="http://www.w3.org/1999/xlink" content-type="arpha" xlink:type="simple">ED9A4206-D919-5B11-B870-8A96EA411A29</object-id><label>Figure 4.</label><caption><p>3D scan of <italic><tp:taxon-name><tp:taxon-name-part taxon-name-part-type="genus" reg="Strumigenys">Strumigenys</tp:taxon-name-part> <tp:taxon-name-part taxon-name-part-type="species" reg="ayersthey">ayersthey</tp:taxon-name-part></tp:taxon-name></italic> sp. nov. assembled by µCT.</p></caption><graphic xmlns:xlink="http://www.w3.org/1999/xlink" xlink:href="zookeys-1036-001-g004.jpg" position="float" orientation="portrait" xlink:type="simple" id="oo_539349.jpg"><uri content-type="original_file" xlink:type="simple">https://binary.pensoft.net/fig/539349</uri></graphic></fig></tp:treatment-sec><tp:treatment-sec sec-type="description" id="SECID0E4BAG"><title>Description.</title><p><bold><italic><tp:taxon-name><tp:taxon-name-part taxon-name-part-type="genus" reg="Mandibles">Mandibles</tp:taxon-name-part></tp:taxon-name></italic></bold> with five teeth; two preapical teeth, apicodorsal and apicoventral teeth, and an intercalary tooth. The two preapical teeth are well developed and spiniform with nearly equal lengths and are longer than the width of the mandible where they arise (first preapical tooth = 0.056, second preapical tooth = 0.050). These teeth are located in the apical third of mandible and separated by a distance approximately equal their length (0.051). Apicodorsal (0.78) and apicoventral (0.73) teeth spiniform and of nearly equal length and with a well-developed intercalary tooth (0.38) arising just above the apicoventral tooth. Basal portion of mandible with four processes, three articular processes (dorsal, lateral, and ventral articular processes) and a latching process (basal mandibular process; Fig. <xref ref-type="fig" rid="F5">5</xref>). The dorsal articular process extends posteriorly from the basal dorsal surface without a distinct lateral ridge and terminating as a small bulbous point. The ventral articular process extends from the latero-posterior basal portion of the mandible as a dorsal to ventral cuticular ridge from and is continuously connected to the lateral articular process. The lateral articular process is dilated, with the medial portion extending laterally away from a line drawn vertically from the posterior-most positions of the dorsal and ventral processes. In full face view, the lateral articular process appears as a lateral bulge below the dorsal ridge of the dorsal articular process and shadows the ventral process (Fig. <xref ref-type="fig" rid="F6">6</xref>). The dorsal area between the basal process and dorsal articular process is indented and when mandibles are closed the process of the clypeus extends into this cavity (Fig. <xref ref-type="fig" rid="F5">5</xref>).</p><fig id="F5" position="float" orientation="portrait"><object-id xmlns:xlink="http://www.w3.org/1999/xlink" content-type="doi" xlink:type="simple">10.3897/zookeys.1036.62034.figure5</object-id><object-id xmlns:xlink="http://www.w3.org/1999/xlink" content-type="arpha" xlink:type="simple">91230795-E041-588C-B0E7-46295D119083</object-id><label>Figure 5.</label><caption><p>Colorized µCT surface renders of the head of <italic><tp:taxon-name><tp:taxon-name-part taxon-name-part-type="genus" reg="Strumigenys">S.</tp:taxon-name-part> <tp:taxon-name-part taxon-name-part-type="species" reg="ayersthey">ayersthey</tp:taxon-name-part></tp:taxon-name></italic> sp. nov. <bold>A</bold> head in full face view and <bold>B</bold> view from apex of mandibles looking towards base of mandibles. Black arrows represent closing motions and red arrows represent opening motions of mandibles. Abbreviations: <bold><abbrev xmlns:xlink="http://www.w3.org/1999/xlink" xlink:title="basal process of mandible" id="ABBRID0ERDAG" xlink:type="simple">bpm</abbrev></bold> – basal process of mandible, <bold><abbrev xmlns:xlink="http://www.w3.org/1999/xlink" xlink:title="clypeus" id="ABBRID0EWDAG" xlink:type="simple">clp</abbrev></bold> – clypeus (yellow), <bold><abbrev xmlns:xlink="http://www.w3.org/1999/xlink" xlink:title="dorsal articular surface of oral cavity" id="ABBRID0E2DAG" xlink:type="simple">dfc</abbrev></bold> – dorsal articular surface of oral cavity (green), <bold><abbrev xmlns:xlink="http://www.w3.org/1999/xlink" xlink:title="dorsal articular process of mandible" id="ABBRID0EAEAG" xlink:type="simple">dmap</abbrev></bold> – dorsal articular process of mandible, <bold><abbrev xmlns:xlink="http://www.w3.org/1999/xlink" xlink:title="labral articular process" id="ABBRID0EFEAG" xlink:type="simple">lbp</abbrev></bold> – labral articular process, <bold><abbrev xmlns:xlink="http://www.w3.org/1999/xlink" xlink:title="labral hood" id="ABBRID0EKEAG" xlink:type="simple">lh</abbrev></bold> – labral hood, <bold><abbrev xmlns:xlink="http://www.w3.org/1999/xlink" xlink:title="labrum" id="ABBRID0EPEAG" xlink:type="simple">lbm</abbrev></bold> – labrum (lavender), <bold><abbrev xmlns:xlink="http://www.w3.org/1999/xlink" xlink:title="mandible" id="ABBRID0EUEAG" xlink:type="simple">md</abbrev></bold> – mandible (red), <bold><abbrev xmlns:xlink="http://www.w3.org/1999/xlink" xlink:title="ventral articular process of mandible" id="ABBRID0EZEAG" xlink:type="simple">vmap</abbrev></bold> – ventral articular process of mandible, <bold><abbrev xmlns:xlink="http://www.w3.org/1999/xlink" xlink:title="ventral articular process of clypeus in orange" id="ABBRID0E5EAG" xlink:type="simple">vpc</abbrev></bold> – ventral articular process of clypeus in orange. As the mandibles open towards latched position, the labrum (<abbrev xmlns:xlink="http://www.w3.org/1999/xlink" xlink:title="labrum" id="ABBRID0ECFAG" xlink:type="simple">lbm</abbrev>) hinges upwards such that the basal mandibular process (bmp) latches into the complementary pocket of the labrum (<abbrev xmlns:xlink="http://www.w3.org/1999/xlink" xlink:title="labral articular process" id="ABBRID0EGFAG" xlink:type="simple">lbp</abbrev>) and the dorsal articular process of the mandible (<abbrev xmlns:xlink="http://www.w3.org/1999/xlink" xlink:title="dorsal articular process of mandible" id="ABBRID0EKFAG" xlink:type="simple">dmap</abbrev>) articulates freely within the dorsal articular surface of the oral cavity (<abbrev xmlns:xlink="http://www.w3.org/1999/xlink" xlink:title="dorsal articular surface of oral cavity" id="ABBRID0EOFAG" xlink:type="simple">dfc</abbrev>) around the ventral process of the clypeus (<abbrev xmlns:xlink="http://www.w3.org/1999/xlink" xlink:title="ventral articular process of clypeus in orange" id="ABBRID0ESFAG" xlink:type="simple">vpc</abbrev>). The labral hood (<abbrev xmlns:xlink="http://www.w3.org/1999/xlink" xlink:title="labral hood" id="ABBRID0EWFAG" xlink:type="simple">lh</abbrev>) and the ventral processes of the clypeus (<abbrev xmlns:xlink="http://www.w3.org/1999/xlink" xlink:title="ventral articular process of clypeus in orange" id="ABBRID0E1FAG" xlink:type="simple">vpc</abbrev>) forms a pair of pockets housing the basal mandibular process (bmp) of each mandible.</p></caption><graphic xmlns:xlink="http://www.w3.org/1999/xlink" xlink:href="zookeys-1036-001-g005.jpg" position="float" orientation="portrait" xlink:type="simple" id="oo_539350.jpg"><uri content-type="original_file" xlink:type="simple">https://binary.pensoft.net/fig/539350</uri></graphic></fig><p><bold><italic>Clypeus</italic></bold> ca. 1.5 × as wide as long. Eye apparent (0.070) with 15 or 16 pigmented ommatidia. Scape sub-cylindrical with shallowly curved subbasal bend. Ventrolateral margin of head in front of eye not sharply defined, strongly indented or concave. Postbuccal impression absent. Preocular carina and upper margin of the antennal scrobe in profile short, terminating anterior of eye.</p><fig id="F6" position="float" orientation="portrait"><object-id xmlns:xlink="http://www.w3.org/1999/xlink" content-type="doi" xlink:type="simple">10.3897/zookeys.1036.62034.figure6</object-id><object-id xmlns:xlink="http://www.w3.org/1999/xlink" content-type="arpha" xlink:type="simple">72DC57EA-06B0-5A5D-BE55-47C1A4D6244C</object-id><label>Figure 6.</label><caption><p>Comparison of the mandibles between <italic><tp:taxon-name><tp:taxon-name-part taxon-name-part-type="genus" reg="Strumigenys">S.</tp:taxon-name-part> <tp:taxon-name-part taxon-name-part-type="species" reg="louisianae">louisianae</tp:taxon-name-part></tp:taxon-name></italic> (left) and <italic><tp:taxon-name><tp:taxon-name-part taxon-name-part-type="genus" reg="Strumigenys">S.</tp:taxon-name-part> <tp:taxon-name-part taxon-name-part-type="species" reg="ayersthey">ayersthey</tp:taxon-name-part></tp:taxon-name></italic> sp. nov. (right). Abbreviations: <bold><abbrev xmlns:xlink="http://www.w3.org/1999/xlink" xlink:title="apodeme attachment location of the abductor muscle" id="ABBRID0EJHAG" xlink:type="simple">aba</abbrev></bold> – apodeme attachment location of the abductor muscle, <bold><abbrev xmlns:xlink="http://www.w3.org/1999/xlink" xlink:title="apodeme attachment location of the adductor muscle" id="ABBRID0EOHAG" xlink:type="simple">ada</abbrev></bold> – apodeme attachment location of the adductor muscle, <bold><abbrev xmlns:xlink="http://www.w3.org/1999/xlink" xlink:title="basal process of mandible" id="ABBRID0ETHAG" xlink:type="simple">bpm</abbrev></bold> – basal process of mandible, <bold><abbrev xmlns:xlink="http://www.w3.org/1999/xlink" xlink:title="dorsal articular process of mandible" id="ABBRID0EYHAG" xlink:type="simple">dmap</abbrev></bold> – dorsal articular process of mandible, <bold><abbrev xmlns:xlink="http://www.w3.org/1999/xlink" xlink:title="lateral articular process of mandible" id="ABBRID0E4HAG" xlink:type="simple">lmap</abbrev></bold> – lateral articular process of mandible, <bold><abbrev xmlns:xlink="http://www.w3.org/1999/xlink" xlink:title="ventral articular process of mandible" id="ABBRID0ECIAG" xlink:type="simple">vmap</abbrev></bold> – ventral articular process of mandible. Illustrations adapted from <xref ref-type="bibr" rid="B3">Booher et al. (2021)</xref>.</p></caption><graphic xmlns:xlink="http://www.w3.org/1999/xlink" xlink:href="zookeys-1036-001-g006.jpg" position="float" orientation="portrait" xlink:type="simple" id="oo_539351.jpg"><uri content-type="original_file" xlink:type="simple">https://binary.pensoft.net/fig/539351</uri></graphic></fig><p><bold><italic>Mesosoma</italic></bold> shallowly and gradually impressed between pronotum and propodeum. Declivity of propodeum with two bluntly rounded triangular teeth that are just longer than the lamella connecting them (upper tooth = 0.062, lower tooth = 0.50, lamella at shallowest point between = 0.046).</p><p>In profile view, bulla of propodeal spiracle located at dorsal-most position of propodeum with propodeal spiracle opening facing postero-dorsally and forming lateral bulges that disrupt the outline in dorsal view. Spiracle opening much narrower than <abbrev xmlns:xlink="http://www.w3.org/1999/xlink" xlink:title="Eye length. Maximum length of eye as measured in oblique view of the head to show full surface of eye" id="ABBRID0EYIAG" xlink:type="simple">EL</abbrev> (.022). Petiolar node longer (0.127) than wide (0.113). Postpetiolar disc longer (0.185) than wide (0.153.). First gastral tergite with no basigastral costulae past the limbus.</p><p><bold><italic>Sculpture</italic>.</bold> Head and rest of body smooth and shining and without obvious sculpture other than piliferous punctations where setae arise. Basigastral sculpture limited to costulae within the limbus and do not extend onto the surface of the first gastral tergite.</p><p><bold><italic>Pilosity</italic>.</bold> The background pilosity of all surfaces (mandibles, head, mesosoma, petiole, postpetiole, abdomen, and legs) are covered in evenly spaced simple to subflagellate erect to suberect setae that vary in length and are apically pointed. Head without differentiated apicoscrobal setae and leading edge of scape also without differentiated setae, pilosity of scape on all surfaces consists of short erect simple setae tending to point towards apex, none are recurved as to point to the base, and scape pilosity is similar to those elsewhere on head. Differentiated longer subflagellate to flagellate setae are limited to a pair straddling the midline on the anterior margin of clypeus that extend over mandibles when closed, a lateral pair on pronotal shoulders, a pair arising from ventral portion of propodeal spiracle, one to two pairs on the dorsum of petiole, and postpetiole. The majority of pilosity on gaster consist of slightly longer subflagellate setae than those on mesosoma.</p><p><bold><italic><tp:taxon-name><tp:taxon-name-part taxon-name-part-type="genus" reg="Spongiform">Spongiform</tp:taxon-name-part> <tp:taxon-name-part taxon-name-part-type="species" reg="appendages">appendages</tp:taxon-name-part></tp:taxon-name></italic>.</bold> Length of lateral lobe of petiole weakly developed and visible only as a thin carinae along posterior third of node; expanded as a thin cuticular flange just behind the node in dorsal view. Subpetiolar flange developed as a thin cuticular narrow flange deepest posteriorly (0.046). Lateral lobes of postpetiole distinct and separated from the anterior flange of the post petiolar disc and do not connect posteriorly leaving a medial posterior gap along the posterior portion of disc (most easily seen in dorsal view). In profile, ventral lobe of postpetiole also weakly-developed (0.053 in depth) and much narrower than the exposed height of postpetiolar node (0.149).</p><p><bold><italic>Color</italic>.</bold> Yellow uniform light reddish brown.</p></tp:treatment-sec><tp:treatment-sec sec-type="Queen and male" id="SECID0EBKAG"><title>Queen and male.</title><p>Unknown.</p></tp:treatment-sec><tp:treatment-sec sec-type="etymology" id="SECID0EGKAG"><title>Etymology.</title><p>Many cultures have recognized a spectrum of genders between and beyond the binary of male and female. However, by following a rule exampled in the International Code of Nomenclature (<xref ref-type="bibr" rid="B21">ICZN 1999</xref>) for how to name species after individuals, one might conclude only binary gender assignments possible when assigning new species names derived from Latin. <xref ref-type="bibr" rid="B13">Dubois (2007)</xref> provides clarification to this rule stating that there is no need to amend or Latinize personal names – and therefore no need to assign gender. In contrast to the traditional naming practices that identify individuals as one of two distinct genders, we have chosen a non-Latinized portmanteau honoring the artist Jeremy Ayers and representing people that do not identify with conventional binary gender assignments, <italic><tp:taxon-name><tp:taxon-name-part taxon-name-part-type="genus" reg="Strumigenys">Strumigenys</tp:taxon-name-part> <tp:taxon-name-part taxon-name-part-type="species" reg="ayersthey">ayersthey</tp:taxon-name-part></tp:taxon-name></italic>. The ‘they’ recognizes non-binary gender identifiers in order to reflect recent evolution in English pronoun use - ‘they, them, their’ and address a more inclusive and expansive understanding of non-neutral gender identification. <italic><tp:taxon-name><tp:taxon-name-part taxon-name-part-type="genus" reg="Strumigenys">Strumigenys</tp:taxon-name-part> <tp:taxon-name-part taxon-name-part-type="species" reg="ayersthey">ayersthey</tp:taxon-name-part></tp:taxon-name></italic> sp. nov. is thus inclusively named in honor of Jeremy Ayers for the multitude of humans among the spectrum of gender who have been unrepresented under traditional naming practices. Jeremy was a multifaceted and beloved Athens-based (GA, USA) artist and activist whose humanity and achievements defied the limits of categorized classification. Jeremy brought an intellectual and playful, Pan-like curiosity to every aspect of his life. He was a writer, philosopher, painter, musician, activist, photographer, gardener, and exploder of boundaries who transformed the culture that surrounded him. His deep appreciation of the variety and minute details of the natural world astounded all who knew him. In the spirit of Jeremy, we also propose that the -they suffix can be used for singular honorific names of non-binary identifiers in compliance with the ICZN.</p></tp:treatment-sec><ref-list><ref id="B3"><mixed-citation xmlns:xlink="http://www.w3.org/1999/xlink" xlink:type="simple"><person-group><name name-style="western"><surname>Booher</surname><given-names>DB</given-names></name><name name-style="western"><surname>Gibson</surname><given-names>JC</given-names></name><name name-style="western"><surname>Liu</surname><given-names>C</given-names></name><name name-style="western"><surname>Longino</surname><given-names>JT</given-names></name><name name-style="western"><surname>Fisher</surname><given-names>BL</given-names></name><name name-style="western"><surname>Janda</surname><given-names>M</given-names></name><name name-style="western"><surname>Narula</surname><given-names>N</given-names></name><name name-style="western"><surname>Toulkeridou</surname><given-names>E</given-names></name><name name-style="western"><surname>Mikheyev</surname><given-names>AS</given-names></name><name name-style="western"><surname>Suarez</surname><given-names>AV</given-names></name><name name-style="western"><surname>Economo</surname><given-names>EP</given-names></name></person-group> (<year>2021</year>) Functional innovation promotes diversification of form in the evolution of an ultrafast trap-jaw mechanism in ants. PLOS Biology 19(3): e3001031. <ext-link xlink:type="simple" ext-link-type="doi" xlink:href="10.1371/journal.pbio.3001031">https://doi.org/10.1371/journal.pbio.3001031</ext-link></mixed-citation></ref><ref id="B21"><mixed-citation xmlns:xlink="http://www.w3.org/1999/xlink" xlink:type="simple"><institution xlink:type="simple">ICZN [International Commission on Zoological Nomenclature]</institution> (<year>1999</year>) International code of zoological nomenclature. Fourth Edition. The International Trust for Zoological Nomenclature, London.</mixed-citation></ref><ref id="B13"><mixed-citation xmlns:xlink="http://www.w3.org/1999/xlink" xlink:type="simple"><person-group><name name-style="western"><surname>Dubois</surname><given-names>A</given-names></name></person-group> (<year>2007</year>) <article-title>Genitives of species and subspecies nomina derived from personal names should not be emended.</article-title><source>Zootaxa</source><volume>1550</volume>(<issue>1</issue>): <fpage>49</fpage>–<lpage>68</lpage>. <ext-link xlink:type="simple" ext-link-type="doi" xlink:href="10.11646/zootaxa.1550.1.2">https://doi.org/10.11646/zootaxa.1550.1.2</ext-link></mixed-citation></ref></ref-list></tp:taxon-treatment>
